# Supplementary material for: The Relationship between Crystal Structure and Mechanical Performance for Fabrication of Regenerated Cellulose Film through Coagulation Conditions
Source: Polymers (Basel). 2021 Dec 18;13(24):4450. doi: 10.3390/polym13244450 (PMC8708383; doi:10.3390/polym13244450)
Supplement: Supplementary file 1 [file polymers-13-04450-s001.zip]

Archive with 1 entries (1 files):
- polymers-1485750-supplementary.pdf
